# Supplementary material for: Risk factors for late (28+ weeks’ gestation) stillbirth in the United States, 2014–2015
Source: PLoS One. 2023 Aug 30;18(8):e0289405. doi: 10.1371/journal.pone.0289405 (PMC10468071; doi:10.1371/journal.pone.0289405)
Supplement: S1 Table — (XLSX) [file pone.0289405.s001.xlsx]

## Sheet: S1 Table
	S1 Table. Unadjusted and adjusted relative risk ratios (aRR) for term births for sociodemographic factors.
	Variable	Live birth N	Stillbirth N	Stillbirth rate per 1000	RR (95% CI)	Adjusted RR (95% CI)
	Mother's race
	White	4,375,756	4,601	1.05	ref.	ref.
	Black	815,406	1,437	1.76	1.67 (1.58, 1.78)	1.36 (1.27, 1.45)
	American Indian/Alaska Native	59,868	88	1.47	1.40 (1.13, 1.73)	1.16 (0.94, 1.43)
	Asian	387,747	309	0.80	0.76 (0.68, 0.85)	0.89 (0.78, 1.01)
	Native Hawaiian and Other Pacific Islander	15,971	39	2.44	2.32 (1.69, 3.18)	1.65 (1.20, 2.27)
	More than one race	132,025	110	0.83	0.79 (0.66, 0.96)	0.77 (0.64, 0.93)
	Unknown or not stated	2,885	15
	Mother's Hispanic origin
	Non-Hispanic	4,331,881	5,061	1.17	ref.	ref.
	Mexican	885,983	989	1.12	0.96 (0.89, 1.02)	0.98 (0.91, 1.06)
	Puerto Rican	81,287	85	1.04	0.90 (0.72, 1.11)	0.81 (0.65, 1.00)
	Cuban	30,617	23	0.75	0.64 (0.43, 0.97)	0.78 (0.52, 1.18)
	Central and South American	193,284	191	0.99	0.85 (0.73, 0.98)	0.89 (0.76, 1.04)
	Other and unknown Hispanic origin	221,661	150	0.68	0.58 (0.49, 0.68)	0.57 (0.48, 0.67)
	Unknown or not stated	44,945	100
	Mother's age
	Under 15	3448	6	1.74	1.58 (0.71, 3.51)	0.56 (0.24, 1.29)
	15-19	343,840	443	1.29	1.17 (1.05, 1.29)	0.75 (0.66, 0.85)
	20-24	1,261,607	1,380	1.09	0.99 (0.92, 1.06)	0.80 (0.74, 0.86)
	25-29	1687839	1,863	1.10	ref.	ref.
	30-34	1,586,869	1,684	1.06	0.96 (0.90, 1.03)	1.11 (1.03, 1.19)
	35-39	742,703	928	1.25	1.13 (1.05, 1.22)	1.32 (1.21, 1.45)
	40-44	153,554	271	1.76	1.60 (1.41, 1.81)	1.75 (1.52, 2.01)
	45+	9,798	24	2.44	2.22 (1.48, 3.31)	2.13 (1.41, 3.22)
	Mother's education
	8th grade or less	204,367	326	1.59	1.87 (1.65, 2.12)	2.19 (1.91, 2.51)
	9th-12th grade	622,490	829	1.33	1.56 (1.42, 1.71)	1.61 (1.45, 1.78)
	High school graduate or GED	1,415,867	1,900	1.34	1.57 (1.46, 1.70)	1.59 (1.46, 1.73)
	Some college	1,221,140	1,160	0.95	1.11 (1.02, 1.21)	1.10 (1.01, 1.21)
	Associate degree	467,266	439	0.94	1.10 (0.98, 1.23)	1.09 (0.97, 1.22)
	Bachelor's degree	1,135,931	969	0.85	ref.	ref.
	Master's degree	500,698	379	0.76	0.89 (0.79, 1.00)	0.86 (0.76, 0.97)
	Doctorate or doctoral-level professional degree	144,936	92	0.63	0.74 (0.60, 0.92)	0.72 (0.58, 0.90)
	Unknown or not stated	76,963	505
	Mother's nativity
	Born in the US (50 states)	4,443,497	5,001	1.12	ref.	ref.
	Born outside the US (incl. territories)	1,334,233	1,208	0.90	0.80 (0.76, 0.86)	0.70 (0.65, 0.76)
	Unknown or not stated	11,928	390
	Father's age
	Under 15	364	3	8.17	8.32 (2.68, 25.81)	7.86 (2.41, 25.67)
	15-19	118,918	156	1.31	1.33 (1.13, 1.57)	1.34 (1.11, 1.61)
	20-24	716,308	745	1.04	1.06 (0.97, 1.16)	1.08 (0.98, 1.19)
	25-29	1,283,154	1,262	0.98	ref.	ref.
	30-34	1,515,870	1,462	0.96	0.98 (0.91, 1.06)	0.96 (0.89, 1.04)
	35-39	931,986	954	1.02	1.04 (0.96, 1.13)	0.94 (0.85, 1.03)
	40-44	376,514	414	1.10	1.12 (1.00, 1.25)	0.90 (0.80, 1.02)
	45-49	124,676	177	1.42	1.44 (1.23, 1.69)	1.06 (0.90, 1.26)
	50+	57,314	92	1.60	1.63 (1.32, 2.02)	1.16 (0.93, 1.45)
	Unknown or not stated	664,554	1,334
	Number of live births and late stillbirths, late stillbirth rate per 1000 births, and the unadjusted and adjusted relative risks (RRs) and their 95% confidence intervals (CI) for sociodemographic variables. Numbers in bold indicate category is significantly different from the reference category (ref). *Adjusted RRs are adjusted for all variables in the table.
