# Supplementary material for: Risk factors for late (28+ weeks’ gestation) stillbirth in the United States, 2014–2015
Source: PLoS One. 2023 Aug 30;18(8):e0289405. doi: 10.1371/journal.pone.0289405 (PMC10468071; doi:10.1371/journal.pone.0289405)
Supplement: S2 Table — (XLSX) [file pone.0289405.s002.xlsx]

## Sheet: S2 Table
	S2 Table. Unadjusted and adjusted relative risk ratios (aRR) for term births for medical/obstetric factors and nutritional support.
	Variable	Live birth N	Stillbirth N	Stillbirth rate per 1000	RR (95% CI)	Adjusted RR (95% CI)
	Number of previous live births
	No previous live births	2,246,867	2,503	1.11	1.31 (1.23, 1.39)	1.33 (1.25, 1.42)
	1	1,865,079	1,587	0.85	ref.	ref.
	2	970,142	1,094	1.13	1.32 (1.23, 1.43)	1.21 (1.12, 1.31)
	3	407,079	566	1.39	1.63 (1.48, 1.80)	1.35 (1.22, 1.49)
	4	153,616	272	1.77	2.08 (1.83, 2.36)	1.54 (1.35, 1.75)
	5	62,290	128	2.05	2.41 (2.01, 2.89)	1.63 (1.36, 1.96)
	6	27,943	71	2.53	2.98 (2.35, 3.78)	1.87 (1.47, 2.37)
	7 or more	28,919	107	3.69	4.34 (3.57, 5.27)	2.53 (2.07, 3.09)
	Unknown or not stated	27,723	271
	Infertility treatment
	No	5,715,826	6,308	1.10	ref.	ref.
	Yes	60,836	88	1.44	1.31 (1.06, 1.62)	1.38 (1.12, 1.70)
	Unknown or not stated	12,996	203
	Diabetes
	No diabetes	5,427,672	5,497	1.01	ref.	ref.
	Prepregnancy diabetes	38,353	336	8.68	8.58 (7.69, 9.58)	6.48 (5.78, 7.26)
	Gestational diabetes	310,637	563	1.81	1.79 (1.64, 1.95)	1.65 (1.51, 1.80)
	Unknown or not stated	12,996	203
	Hypertension
	No hypertension	5,440,053	5,955	1.09	ref.	ref.
	Hypertension eclampsia	9,969	18	1.80	1.65 (1.04, 2.62)	1.20 (0.76, 1.89)
	Gestational hypertension	262,225	400	1.52	1.39 (1.26, 1.54)	1.13 (1.03, 1.26)
	Prepregnancy hypertension	77,411	226	2.91	2.66 (2.33, 3.04)	1.44 (1.26, 1.65)
	Smoking
	Non-smoker	5,166,889	5,252	1.02	ref.	ref.
	Continued smoking	407,478	685	1.68	1.65 (1.53, 1.79)	1.47 (1.35, 1.60)
	Quit smoking	135,396	151	1.11	1.10 (0.93, 1.29)	1.08 (0.92, 1.27)
	Started smoking	3,337	6	1.79	1.77 (0.79, 3.93)	1.54 (0.70, 3.38)
	Unknown or not stated	76,558	505
	Mother's prepregnancy BMI
	Underweight (under 18.5)	202851	157	0.77	0.97 (0.83, 1.14)	0.92 (0.78, 1.08)
	Normal (18.5-24.9)	2,572,181	2,050	0.80	ref.	ref.
	Overweight (25.0-29.9)	1,446,918	1,608	1.11	1.39 (1.31, 1.49)	1.31 (1.23, 1.40)
	Obesity I (30.0-34.9)	764,461	1,034	1.35	1.70 (1.57, 1.83)	1.49 (1.38, 1.61)
	Obesity II (35.0-39.9)	362,601	612	1.68	2.12 (1.93, 2.32)	1.74 (1.59, 1.91)
	Obesity III (40.0+)	246,282	505	2.05	2.57 (2.33, 2.83)	1.94 (1.76, 2.15)
	Unknown or not stated	194,364	633
	Month prenatal care began
	1st-3rd month	4,340,804	4,301	0.99	ref.	ref.
	4th-6th month	929,326	1,122	1.21	1.22 (1.14, 1.30)	1.04 (0.97, 1.11)
	7th-final month	246,864	301	1.22	1.23 (1.09, 1.38)	0.94 (0.84, 1.06)
	No prenatal care	72,094	287	3.97	4.01 (3.55, 4.51)	1.97 (1.74, 2.24)
	Unknown or not stated	200,570	588
	Infant sex
	Female	2,835,555	3,236	1.14	ref.	ref.
	Male	2,954,103	3,363	1.14	1.00 (0.95, 1.05)	0.99 (0.95, 1.04)
	Nutritional support (WIC)
	No	3,257,202	3,556	1.09	ref.	ref.
	Yes	2,403,102	2,213	0.92	0.84 (0.80, 0.89)	0.58 (0.55, 0.61)
	Unknown or not stated	129,354	830
	Number of live births and late stillbirths, late stillbirth rate per 1000 births, and the unadjusted and adjusted relative risks (RRs) and their 95% confidence intervals (CI) for medical/obstetric factors and nutritional supplementation. Numbers in bold indicate category is significantly different from the reference category (ref). *Adjusted RRs are adjusted for all variables in the table as well…
