# Supplementary material for: Risk factors for late (28+ weeks’ gestation) stillbirth in the United States, 2014–2015
Source: PLoS One. 2023 Aug 30;18(8):e0289405. doi: 10.1371/journal.pone.0289405 (PMC10468071; doi:10.1371/journal.pone.0289405)
Supplement: S3 Table — (XLSX) [file pone.0289405.s003.xlsx]

## Sheet: S3 Table
	S3 Table. Unadjusted and adjusted relative risk ratios (aRR) over all observations for adjusted birthweight centile categories.
	GROW centile category	Live birth N	Stillbirth N	Stillbirth rate per 1000	RR (95% CI)	Adjusted RR (95% CI)
	AGA	4,312,331	3,083	0.71	ref.	ref.
	SGA (10th centile and below)	692,860	2,513	3.61	5.06 (4.80, 5.33)	4.39 (4.16, 4.62)
	LGA (90th centile and above)	784,381	978	1.25	1.74 (1.62, 1.87)	1.59 (1.49, 1.71)
	Unknown or not stated	86	25
	Number of live births and late stillbirths, late stillbirth rate per 1000 births, and the unadjusted and adjusted relative risks (RRs) and their 95% confidence intervals (CI) for birthweight category. Numbers in bold indicate category is significantly different from the reference category (ref). *Adjusted RRs are adjusted for mother's race, mother's Hispanic origin, mother's age, mother's educati…
